# Supplementary material for: Waterpipe-specific pictorial health warning labels are effective in reducing subjective measures, behavioral responses and toxicant exposure among young adults: A crossover study
Source: PLoS One. 2025 Aug 27;20(8):e0327730. doi: 10.1371/journal.pone.0327730 (PMC12385414; doi:10.1371/journal.pone.0327730)
Supplement: S1 Appendix — (XLSX) [file pone.0327730.s001.xlsx]

## Sheet: topography and CO
smoking_time_combinedvalues_S12	puffing_time_combinedvalues_S1	avg_puff_duration_S1	avg_puff_stand_dev_S1	avg_flow_rate_S1	avg_inter_puff_interval_S1	avg_intpuff_stand_dev_S1	total_puffs_S1	inhaled_volume_S1	avg_puff_vol_S1	avg_puff_vol_stand_dev_S1	max_puff_vol_S1	smoking_time_combinedvalues_S2	puffing_time_combinedvalues_S2	avg_puff_duration_S2	avg_puff_stand_dev_S2	avg_flow_rate_S2	avg_inter_puff_interval_S2	avg_intpuff_stand_dev_S2	total_puffs_S2	inhaled_volume_S2	avg_puff_vol_S2	avg_puff_vol_stand_dev_S2	max_puff_vol_S2	co_pre_S1	co_post_S1	co_pre_S2	co_post_S2
50.22	3.18	3.91	1.57	25.76	57.56	64.55	49	82.18	1.68	0.79	2.66	47.17	4.22	4.52	0.75	30.95	45.93	36.12	56	130.49	2.33	0.45	2.87	1	28	0	44
46.82	7.85	2.06	0.76	12.11	10.12	13.5	229	95.14	0.42	0.2	1.1	47.8	7.62	1.93	0.71	12.28	10.22	8.3	236	93.47	0.4	0.17	1	0	28	1	39
47.58	5.12	3.3	1.26	13.66	27.55	25.73	93	69.81	0.75	0.45	2.43	47.08	2.93	3.19	0.77	18.09	49.03	45.8	55	52.94	0.96	0.36	2.19	1	35	2	24
47.28	6.83	3.53	0.86	13.71	20.83	33.57	116	93.62	0.81	0.3	1.93	46.35	4.97	4.09	0.72	18.3	34.26	57.93	73	90.98	1.25	0.28	2.04	2	138	0	72
49.07	4.38	1.91	0.44	24.33	19.26	21.65	138	106.7	0.77	0.28	2.03	31.07	3.22	1.9	0.39	18.37	15.94	34.63	102	59.22	0.58	0.16	1.08	0	45	1	41
48.58	4.13	1.73	1.13	30.13	18.49	38.54	143	124.28	0.87	0.79	4.38	47.47	5.1	1.22	0.47	18.8	10.09	12.08	251	95.85	0.38	0.19	1.11	1	46	1	26
37.63	3.98	3.68	1.4	16.86	30.52	27.96	65	67.19	1.03	0.65	4.16	31.75	4.65	4.36	1.47	18.25	25.05	34.96	64	84.78	1.32	0.66	2.74	0	28	1	40
47.92	4.13	2.56	1.17	28.38	25.05	18.05	97	117.23	1.21	0.69	2.94	47.53	6.48	3.25	0.9	23.42	20.06	22.8	120	152	1.27	0.42	2.37	0	26	0	22
47.02	3.32	3.12	0.75	40.93	41.22	54.44	64	136.04	2.13	0.72	3.82	46.4	4.23	2.03	0.59	16.7	20.29	20.24	125	70.7	0.57	0.34	1.8	1	61	1	62
49.93	4.23	1.63	0.67	10.87	17.51	25.16	156	46.04	0.3	0.12	0.76	46.45	4.88	1.88	0.57	14.08	15.99	15.41	156	68.84	0.44	0.21	1.09	0	27	0	22
43.62	14.55	3.36	0.8	25.85	6.65	4.01	260	376.15	1.45	0.38	2.75	46.58	17.87	3.37	1.31	24.77	5.36	6.39	318	442.58	1.39	0.56	4.26	4	132	5	127
48.28	6.62	1.13	0.77	8.95	7.09	6.82	350	59.2	0.17	0.16	1.61	37.55	8.97	2.11	0.82	269.13	6.3	7.29	255	2411.93	9.46	4.91	24.63	0	25	1	29
55.9	5.9	1.8	1.08	19.59	14.1	12.9	197	115.49	0.59	0.59	2.59	47.2	2.48	1.38	0.66	13.91	24.71	34.26	108	34.51	0.32	0.33	1.62	0	44	1	16
47.42	6	0.83	0.51	8.35	5.76	6.64	431	50.07	0.12	0.12	1.17	47.07	3.7	0.91	0.53	11.64	10.12	10.29	256	45.02	0.18	0.16	1.18	0	23	1	36
49.92	3.22	1.72	0.83	1.72	0.83	14.76	25.16	112	0.42	0.4	1.73	53.05	6.27	2.94	1.5	23.21	20.42	23.74	128	145.77	1.14	0.83	2.97	0	35	1	57
47.4	8.95	3.44	1.23	27.31	14.61	15.22	156	244.38	1.57	0.67	4.24	48.23	5.38	3.23	0.71	20.5	25.15	21.58	100	110.23	1.1	0.35	1.73	1	150	3	66
49.03	2.35	3.15	0.59	19.94	61.6	118.12	45	47.18	1.05	0.24	1.42	47.48	2.05	2.74	0.72	22.78	60.29	87.62	45	46.89	1.04	0.4	1.58	2	46	2	52
48.83	9.57	4.56	2.49	13.7	18.45	32.58	126	131.29	1.04	0.65	2.11	44.93	6.98	3.04	1.73	17.21	15.98	30.16	138	120.43	0.87	0.66	2.99	2	93	1	50
50	5.68	2.2	0.61	17.44	17.08	17.28	155	99.19	0.64	0.33	2.08	36.62	3.17	2.57	0.6	21.21	27	24.7	74	67.22	0.91	0.27	1.44	2	149	1	61
51.78	3.77	1.78	0.96	24.64	22.36	19.67	127	92.81	0.73	0.5	3.16	34.5	3.65	1.28	0.4	9.94	10.73	7.36	172	36.37	0.21	0.1	0.79	1	20	0	8
48.63	4.62	3.85	1.19	11.12	36.83	31.32	72	51.3	0.71	0.22	1.68	46.4	5.07	2.92	1	13.87	22.56	25.68	104	70.23	0.68	0.33	1.61	1	76	1	74
48.23	3.05	2.32	0.74	17.98	34.57	29.93	79	54.89	0.69	0.34	1.8	46.48	7.18	2.58	0.64	21.16	13.95	15.52	167	151.94	0.91	0.3	1.94	1	19	1	45
48.15	4	3.04	0.91	13.57	32.59	63.86	79	54.32	0.69	0.35	1.53	48.63	4.9	3.34	1.55	12.02	23.38	91.31	88	58.82	0.67	0.33	1.59	1	46	1	54
48.5	7	1.53	1	8.42	8.55	13.63	275	58.93	0.21	0.25	1.75	46.55	6.27	4.17	1.89	15.63	26.56	54.21	90	97.84	1.09	0.61	2.38	0	65	3	122
47	8.92	4.91	0.94	25.96	20.57	14.21	109	231.59	2.12	0.4	2.83	31.28	5.9	4.78	1.17	36.92	20.51	20.74	74	217.73	2.94	0.81	3.76	3	144	4	37
49.1	3.9	5.2	2.58	17.59	61.02	103.8	45	68.64	1.53	0.89	3.34	47.42	4.52	5.11	1.35	19.74	49.38	67.65	53	89.08	1.68	0.62	3.02	1	65	2	110
46.63	3.98	2.09	1.25	11.46	22.1	24.78	114	45.58	0.4	0.36	1.79	48.4	3.03	1.61	0.77	15.37	24.07	21.79	113	46.55	0.41	0.3	2	1	21	2	22
46.83	8.55	2.01	1.16	23.24	9.02	5.45	255	198.62	0.78	0.49	3.49	46.93	13.75	3.19	1.73	14.88	7.59	5	259	204.68	0.79	0.56	2.42	2	125	3	127
46.65	1.72	1.84	0.66	17.07	48.97	54.31	56	29.32	0.53	0.26	1.29	46.22	2.15	1.59	0.63	13.7	32.99	63.01	81	29.39	0.36	0.28	1.38	2	15	3	18
54.4	4.88	2.55	1.4	13.72	22.42	30.48	115	66.98	0.58	0.56	2.63	31.72	6.52	1.84	0.8	15	6.94	5.94	213	97.76	0.46	0.26	1.38	1	60	0	45
48.32	3.82	3.09	0.78	21.4	31.48	41.54	74	81.65	1.1	0.39	2.2	47.07	3.23	2.9	0.84	24.56	39.72	72.47	67	79.54	1.19	0.6	2.97	1	70	1	41
50.07	2.83	4.48	0.65	21.94	75.22	191.85	38	62.3	1.64	0.4	2.31	47.92	3.13	4.36	0.75	20.53	62.01	81.38	43	64.18	1.49	0.31	2.2	1	42	1	72
47.9	13.3	4.78	1.9	16.78	10.76	15	167	223.22	1.34	0.57	2.59	46.32	5.37	2.64	1.42	14.09	19.92	53.05	122	75.72	0.62	0.42	2.05	2	185	1	41
46.08	4.95	2.12	1.23	17.05	17.53	23.87	140	84.37	0.6	0.56	2.34	46.05	3.88	2.36	1.13	17.52	25.4	24.74	99	68.17	0.69	0.49	1.9	2	18	2	29
46.1	1.37	2.28	0.87	19.96	73.85	67.4	36	27.25	0.76	0.51	2.28	47.8	1.55	2.74	0.6	17.07	76.59	48.61	34	26.5	0.78	0.33	1.51	2	22	2	19
43.57	4.13	6.21	2.32	15.43	60.05	58.02	40	63.83	1.6	0.66	3.22	45.17	4.35	5.79	1.22	17.74	53.18	34.1	45	77.01	1.71	0.34	2.77	1	25	1	20
46.63	3.45	2.38	0.54	26.26	26.95	161.39	87	90.7	1.04	0.35	1.9	48.97	3.43	2.29	0.37	20.21	28.08	73.04	90	69.32	0.77	0.16	1.25	1	56	3	36
47.55	2.67	1.69	0.52	17.78	28.56	73.49	95	47.49	0.5	0.28	1.19	40.05	3.82	1.94	0.42	12.41	17.59	44.38	118	47.34	0.4	0.12	0.75	1	24	0	25
47.63	6.28	1.51	1.19	12.41	9.73	12.85	250	77.97	0.31	0.33	2.39	46.33	2.1	1.83	1.62	7.73	38.22	74.52	69	16.25	0.24	0.23	1.29	1	20	0	18
30.81	2.08	3.37	1.57	15.65	47.18	33.97	37	32.5	0.88	0.73	2.38	24.15	2.12	3.98	1.55	12.99	39.59	31.22	32	27.56	0.86	0.46	1.9	2	19	1	9
45.77	2.9	2.49	0.54	11.77	33.34	51.01	70	34.22	0.49	0.15	0.94	44.77	4.07	2.72	1.01	7.12	26.01	41.29	90	29.01	0.32	0.18	1	1	18	1	7
20.02	2.77	3.7	0.9	15.7	23	12.9	45	43.53	0.97	0.32	1.69	25.93	2.83	3.7	0.67	14.5	29.99	17.62	46	41.12	0.89	0.26	1.53	1	31	2	22
45.78	6.3	4.56	0.67	20.26	28.86	24.72	83	127.78	1.54	0.25	2.03	46.27	5.72	4.24	2.21	15.88	29.89	29.41	81	90.87	1.12	0.67	2.04	3	38	3	22
46.82	3.32	3.16	0.37	17.84	42.01	35.5	63	59.26	0.94	0.2	1.53	44.92	3.58	2.56	0.51	13.32	29.84	47.24	84	47.69	0.57	0.19	1.02	3	50	1	16
44.7	5.5	3.24	0.88	12.71	23.2	51.46	102	69.95	0.69	0.25	1.17	33.92	5	4.12	1.14	12.96	21.9	19.64	73	64.89	0.89	0.31	1.95	1	21	2	21
47.3	2.95	4.54	0.6	15.35	68.27	41.26	39	45.26	1.16	0.23		20.43	1.8	5.16	1.45	13.68	52.86	94.63	21	24.71	1.18	0.45	1.81	1	17	0	10
45.97	4.82	5.9	2.25	7.39	50.39	43.12	49	35.62	0.73	0.4	2.82	45.48	5.15	3.86	2.2	10.91	30.57	34.08	80	56.15	0.7	0.54	2.98	0	9	2	10
46.97	3.93	2.37	0.99	11.59	25.57	26.86	100	45.69	0.46	0.33	1.47	45.9	4.55	2.97	1.36	11.16	20.71	29.74	92	50.8	0.55	0.3	1.25	2	7	2	12
48.93	2.72	2.14	1.05	8.82	33.78	26.03	76	23.93	0.31	0.25	1	21.97	0.62	3.66	0.79	9.85	125.5	151.34	10	6.01	0.6	0.19	0.86	2	7	1	1
45.63	2.03	3.13	1.22	18.81	66.84	67.75	39	38.21	0.98	0.52	2.23	46.17	3.72	3.02	1.59	13.86	34.12	41.52	74	51.61	0.7	0.52	2.24	2	17	2	10
46.33	4.22	3.56	0.59	11.85	35.9	78.65	71	49.89	0.7	0.23	1.37	31.05	3.15	3.43	1.96	9.2	30.96	56.59	55	28.9	0.53	0.42	1.97	2	19	2	6
31.22	6.52	3.87	1.4	20.44	14.14	23.44	101	133.27	1.32	0.55	5.42	26.82	3.28	2.74	1	17.08	18.41	21.46	72	56.21	0.78	0.36	1.93	3	40	4	17
46.48	21.83	5.72	4.11	6.47	6.38	6.91	229	141.25	0.62	0.52	2.29	44.88	2.98	3.58	1.61	9.4	50.74	33.96	50	28.08	0.56	0.35	1.45	2	8	3	8
45.22	1.95	3.15	1.04	13.92	71.89	44.99	37	27.04	0.73	0.35	1.56	39.25	2.93	2.38	0.95	8.67	29.05	33.26	74	25.44	0.34	0.25	0.98	2	12	5	9
44.75	3.5	4.78	1.3	9.15	55.99	47.86	44	32.07	0.73	0.35	1.58	46.27	5.57	4.58	1.2	11.79	33.49	60.38	73	65.66	0.9	0.33	1.7	2	13	1	24
45.07	2.23	4.18	1.77	18.37	82.52	126.76	32	41	1.28	0.66	3.18	46.8	3.5	4.19	1.33	7.71	50.57	114.13	50	26.91	0.54	0.25	1.34	2	14	5	8
45.3	1.18	1.05	0.64	8.99	38.85	75.09	68	10.7	0.16	0.16	0.75	36.73	1.33	1.1	0.95	7.95	28.75	76.3	73	10.62	0.15	0.2	1.02	2	3	1	2
37.35	8.2	2.72	1.31	16	9.55	12.76	181	131.36	0.73	0.33	1.51	34.4	7.15	2.11	0.75	11.11	7.78	7.16	203	79.41	0.39	0.15	0.86	2	48	1	11
45.78	6.57	3.07	1.65	15.84	18.49	15.82	128	103.9	0.81	0.53	2.54	47.68	7.67	3.13	0.87	18.27	16.09	11.21	147	139.95	0.95	0.32	1.98	2	45	1	69
46.5	4.35	3.04	1.7	12.41	29.63	41.06	86	54.08	0.63	0.51	2.74	45.37	3.55	2.11	1.26	7.61	25.09	41.28	101	27	0.27	0.22	1.04	5	24	3	4
48.12	9.23	2.11	1.18	6.22	8.44	7.5	263	57.45	0.22	0.17	1.13	47.15	4.95	3.53	1.64	10.09	30.35	41.9	84	49.92	0.59	0.36	1.66	2	13	1	17
36.78	2.73	2.77	1.19	8.31	33.72	28.03	59	22.67	0.38	0.23	1.05	23.93	1.73	2.73	0.77	7.38	33.32	33.74	38	12.76	0.34	0.16	0.76	1	7	1	3
46.47	2.17	2.6	1.01	16.78	52.14	66.13	50	36.33	0.73	0.43	1.75	45.7	3.53	2.87	1.29	10.97	33.29	85.3	74	38.83	0.52	0.35	1.71	1	15	2	17
45.77	6.48	3.04	2.77	8.67	18.36	30.79	128	56.14	0.44	0.47	1.63	28.38	4.55	3.6	1.45	13.29	18.24	18.89	76	60.55	0.8	0.36	1.35	1	10	5	31
25.73	8.37	2.95	1.33	15.43	5.79	4.87	170	129.17	0.76	0.5	2.64	20.83	5.77	2.74	1.41	4.79	6.94	3.65	126	27.6	0.22	0.14	0.73	3	6	3	10
44.1	4.67	3.11	0.7	15.8	26.37	19.45	90	73.82	0.82	0.22	1.27	31.3	5.1	3.13	1.8	17.58	13.05	16.61	98	89.8	0.92	0.62	1.94	5	39	3	52
30.18	3.68	1.43	0.67	9.19	9.86	9.19	155	33.83	0.22	0.19	1.33	22.5	4.07	2.9	1.06	13.25	11.64	11.01	84	53.77	0.64	0.36	2.42	1	4	2	8
44.8	3.77	3.38	0.91	9.49	34.5	26.43	67	35.83	0.53	0.2	1.02	45.87	3.1	2.52	0.54	10.34	34.73	26.18	74	32.12	0.43	0.2	1.21	2	11	2	9
38.13	3.5	2.08	1.3	8.02	20.11	42.48	101	28.08	0.28	0.22	0.84	17.97	3.12	2.15	1.08	5.33	10.3	12.55	87	16.66	0.19	0.14	0.71	1	10	2	4
46.18	2.68	1.6	0.82	7.87	26.05	29.05	101	21.13	0.21	0.16	0.77	45.18	5.43	2.65	1.83	7.66	19.39	35.44	123	41.58	0.34	0.33	1.39	1	3	1	10
46.42	12.22	5.06	0.96	12.05	14.06	12.96	145	147.22	1.02	0.3	1.93	44.38	7.15	2.96	0.92	8.55	15.15	8.53	145	61.22	0.42	0.27	1.57	2	33	2	7
47.23	5.7	2.01	0.72	9.27	14.64	42.2	170	52.84	0.31	0.2	1.24	42.52	4.65	2.33	0.84	8.75	18.85	29.88	120	40.71	0.34	0.22	1.59	1	3	0	10
45.65	10.12	7.31	2.17	10.17	25.79	16.43	83	102.87	1.24	0.46	2.3	45.33	4.43	5.12	1.05	8.99	47.57	40.78	52	39.85	0.77	0.29	1.55	2	46	3	11
46.95	5.28	4.23	2.11	19.09	33.32	27.27	75	100.97	1.35	0.82	2.86	45.2	7.18	5.9	1.77	16.36	31.51	22.48	73	117.55	1.61	0.56	2.45	1	27	2	42
46.4	3.32	2.09	1.37	8.18	27.23	37.05	95	27.14	0.29	0.24	0.97	49.27	2.75	2.8	1.05	6.35	45.82	82.21	59	17.47	0.3	0.15	0.66	2	4	1	1
47.4	13.62	4.15	2.19	7.8	9.86	13.67	197	106.29	0.54	0.32	1.2	46.22	13.5	5.16	2.16	11.83	12.08	33.13	157	159.8	1.02	0.47	2.43	3	16	0	27
42.98	3.85	6.41	1.67	20.47	66.44	69.18	36	78.7	2.19	0.62	2.91	48.98	2.33	3.04	2.14	10.53	61.36	88.57	46	24.56	0.53	0.45	1.8	5	28	1	6
47.45	3.42	3.72	2.24	11.74	48.82	53.41	55	40.02	0.73	0.6	2.39	32.47	2.2	3.66	1.89	17.09	49.99	55.43	36	37.54	1.04	0.69	2.38	2	11	3	7
47.92	3.43	2.43	1.64	12.11	30.79	27.58	85	41.67	0.49	0.44	1.88	45.58	2.07	1.8	1.52	8.73	37.52	63.84	69	18.06	0.26	0.3	1.32	0	14	3	10
46.13	4.43	3.86	2.1	13.13	36.41	31.77	69	58.3	0.84	0.45	1.8	46	2.73	2.49	1.58	9.44	36.57	43.68	66	25.84	0.39	0.31	1.6	0	19	2	10
45.08	13.83	4.01	1.43	15	8.91	5.88	207	207.49	1	0.41	2.06	45.7	13.28	3.5	1.09	16.32	8.43	6.97	228	216.82	0.95	0.39	3.96	2	83	1	100
45.7	3.93	4.92	1.62	16.43	52.67	42.47	48	64.74	1.35	0.49	1.97	45.05	4.83	4.84	0.74	20.01	40.18	31.09	60	96.84	1.61	0.3	2.59	2	26	2	30
35.42	4.87	3.28	1.09	12.85	20.09	27.97	89	62.57	0.7	0.27	1.18	43.93	4.72	2.86	1.5	10.48	23.89	34.18	99	49.48	0.5	0.31	1.06	2	27	2	10
45.6	6.02	2.05	0.87	9.56	13.54	11.43	176	57.57	0.33	0.28	1.78	46.68	8.35	1.75	1.2	8.79	8.03	7.91	287	73.35	0.26	0.23	1.35	0	18	1	24
33.58	2.57	2.23	0.8	6.5	24.59	31.04	69	16.67	0.24	0.13	0.83	39.68	3.83	2.39	1.29	5.69	22.08	40.19	96	21.77	0.23	0.16	0.77	1	3	0	1
22.08	2.93	3.38	0.72	8.17	20.56	17.59	52	23.93	0.46	0.14	0.75	27.25	1.48	2.97	0.67	7.21	50.74	54.07	30	10.7	0.36	0.1	0.66	1	5	1	2
46.32	17.77	7.4	4.02	11.3	11.82	12.13	144	200.69	1.39	0.81	2.78	45.35	10.98	4.39	2.25	8.95	13.68	19.34	150	98.27	0.66	0.4	1.37	1	110	1	52
45.83	12.62	2.47	0.85	11.09	6.53	4.29	306	139.93	0.46	0.19	1.04	44.78	3.12	1.13	0.52	9.21	15.21	13.41	165	28.68	0.17	0.17	0.85	1	10	0	4
43.88	8.67	4.06	1.75	6.01	16.44	21.04	128	52.08	0.41	0.23	1.27	45.52	6.57	3.26	1.57	6.46	19.19	32.18	121	42.41	0.35	0.25	1.24	2	11	2	9
47.72	8.58	3.39	0.47	13.35	15.48	13.13	152	114.48	0.75	0.17	1.36	44.62	7.95	3.74	0.49	15.95	17.03	21.19	126	125.13	0.99	0.2	1.53	2	54	1	63
31.78	7.88	4.93	2.44	9.59	15.05	14.51	96	75.67	0.79	0.42	1.58	21.43	4.3	3.8	2.14	6.58	14.23	10.54	68	28.33	0.42	0.24	0.92	0	30	2	4
38.08	4.02	4.37	1.01	14.54	30.56	42.93	55	58.32	1.06	0.43	2.12	16.58	0.17	0.86	0.43	5.15	55.99	66.48	11	0.81	0.07	0.07	0.22	2	13	3	4
45.33	6.27	4.27	1.18	14.34	23.54	20.51	88	89.92	1.02	0.37	2.02	44.97	2.32	2.24	1.16	6.03	41.7	52	62	13.97	0.23	0.17	0.7	1	9	1	2
44.92	7.33	4.4	1.05	15.53	22.59	19.97	100	113.79	1.14	0.36	2.39	36.67	3.42	2.76	0.83	11.92	26.5	32.23	74	40.65	0.55	0.27	1.25	2	23	2	12
44.93	6.02	3.44	1.6	17.19	21.88	45.61	105	103.54	0.99	0.5	1.7	28.27	4.07	3.01	1.21	13.87	16.3	43.79	81	56.42	0.7	0.35	1.4	0	14	5	17
45.3	6.78	3.8	1.34	14.88	21.7	22.3	107	100.93	0.94	0.44	3.93	45.15	8	2.44	1.83	8.15	11.3	13.28	197	65.24	0.33	0.36	2.26	2	22	2	12
45.6	6.12	2.03	1.18	5.38	13.09	16.78	181	32.92	0.18	0.16	0.91	45.5	0.42	1.89	1.36	5.5	51.91	140.56	13	2.26	0.17	0.17	0.52	1	6	2	5
20.42	3.12	3.28	1.6	7.37	14.84	14.44	57	23	0.4	0.21	0.93	15.8	1.73	2.26	1.11	5.99	17.54	16.3	46	10.37	0.23	0.14	0.69	1	3	2	1
36.13	2.87	1.6	1.34	5.06	18.67	22.07	107	14.47	0.14	0.16	0.87	45.33	4.48	2.34	1.23	7.71	20.59	29.38	115	34.55	0.3	0.23	1.63	1	4	1	7

## Sheet: subjective
S1_PRE_MNWS: Urges to smoke	S1_PRE_MNWS: Irritability/frustration/anger	S1_PRE_MNWS: Anxious	S1_PRE_MNWS: Difficulty concentrating	S1_PRE_MNWS: Restlessness	S1_PRE_MNWS: Hunger	S1_PRE_MNWS: Impatient	S1_PRE_MNWS: Craving a hookah/nicotine	S1_PRE_MNWS: Drowsiness	S1_PRE_MNWS: Depression/feeling blue	S1_PRE_MNW: Desire for sweets	S1_POST_MNWS: Urges to smoke3	S1_POST_MNWS: Irritability/frustration/anger4	S1_POST_MNWS: Anxious5	S1_POST_MNWS: Difficulty concentrating6	S1_POST_MNWS: Restlessness	S1_POST_MNWS: Hunger7	S1_POST_MNWS: Impatient8	S1_POST_MNWS: Craving a hookah/nicotine9	S1_POST_MNWS: Drowsiness10	S1_POST_MNWS: Depression/feeling blue11	S1_POST_MNWS: Desire for sweets	S1_POST_DSQ: How much did you like the puffs?	S1_POST_DSQ: How satisfying were the puffs?	S1_POST_DSQ: How high in nicotine were the puffs?	S1_POST_DSQ: How similar to your own brand/flavor were the puffs?	S1_POST_DSQ: Rate the strength of the puffs on tongue	S1_POST_DSQ: Rate the strength of the puffs on nose	S1_POST_DSQ: Rate the strength of the puffs on the back of mouth and throat	S1_POST_DSQ: Rate the strength of the puffs on the windpipe	S1_POST_DSQ: Rate the strength of the puffs on the chest	S2_PRE_MNWS: Urges to smoke	S2_PRE_MNWS: Irritability/frustration/anger	S2_PRE_MNWS: Anxious	S2_PRE_MNWS: Difficulty concentrating	S2_PRE_MNWS: Restlessness	S2_PRE_MNWS: Hunger	S2_PRE_MNWS: Impatient	S2_PRE_MNWS: Craving a hookah/nicotine	S2_PRE_MNWS: Drowsiness	S2_PRE_MNWS: Depression/feeling blue	S2_PRE_MNW: Desire for sweets	S2_POST_MNWS: Urges to smoke	S2_POST_MNWS: Irritability/frustration/anger	S2_POST_MNWS: Anxious	S2_POST_MNWS: Difficulty concentrating	S2_POST_MNWS: Restlessness	S2_POST_MNWS: Hunger	S2_POST_MNWS: Impatient	S2_POST_MNWS: Craving a hookah/nicotine
4	0	0	0	0	0	0	5	0	0	5	12	0	0	9	0	38	1	10	6	0	0	4	4	3	5	3	3	5	3	3	15	3	3	4	6	34	7	7	9	2	2	0	0	50	30	32	0	22	0
0	0	0	0	0	67	0	30	0	0	50	0	0	30	0	0	60	0	0	0	0	0	4	3	3	4	4	4	4	4	4	3	0	0	0	0	0	0	2	0	0	4	5	10	12	11	7	10	8	16
3	0	6	0	0	7	0	0	0	0	0	12	0	0	0	0	0	0	11	0	0	0	6	6	4	6	4	4	5	5	4	5	0	0	0	0	50	0	10	0	0	0	0	0	0	0	0	0	0	0
0	0	0	0	0	0	0	0	0	0	0	30	0	10	10	0	0	0	15	20	0	0	5	4	3	5	3	2	5	3	3	70	25	0	20	30	0	10	80	0	30	0	0	80	70	60	50	31	65	0
20	0	0	0	0	0	0	10	0	0	0	23	0	0	0	0	0	0	10	0	0	0	5	6	3	5	5	4	3	4	3	50	0	9	2	3	9	4	71	0	0	2	0	0	0	0	0	35	0	0
5	0	0	2	31	21	10	1	10	0	11	5	0	10	3	12	10	20	5	20	0	0	4	5	7	7	6	6	6	6	6	40	0	11	11	26	61	20	31	0	0	15	0	0	0	0	0	0	0	0
10	3	2	3	6	3	2	3	44	17	6	15	2	2	1	2	21	2	22	4	4	30	5	5	3	3	2	4	2	2	2	10	6	9	2	2	4	4	4	5	12	2	13	32	32	29	35	12	0	22
0	0	0	0	0	50	0	25	0	0	0	0	0	0	0	0	49	0	0	0	0	0	4	4	2	3	3	4	4	3	2	10	10	0	0	20	80	10	40	0	0	20	1	1	0	3	2	95	30	0
15	7	16	1	3	2	12	20	3	3	50	3	3	3	3	4	3	3	3	1	3	52	5	5	5	7	4	2	4	3	3	10	0	0	0	0	0	10	0	0	0	1	0	15	0	0	0	0	0	0
5	0	0	0	0	25	0	0	0	0	0	0	0	1	0	0	10	0	0	0	0	0	3	3	2	4	1	2	3	5	4	0	0	0	0	0	50	0	0	0	0	0	0	0	0	0	0	3	0	0
20	0	0	0	0	46	0	0	0	0	0	0	0	0	19	0	47	0	0	46	0	1	4	4	3	5	4	3	4	5	3	31	22	32	40	21	55	60	33	24	41	64	10	0	5	0	0	15	0	10
15	0	7	2	16	0	0	0	33	5	20	3	0	0	31	29	0	3	0	24	3	0	3	4	5	4	4	4	4	4	4	0	0	0	13	19	1	3	3	33	16	0	0	0	0	0	0	70	0	0
0	0	0	0	0	0	0	0	0	0	0	0	0	0	0	0	0	0	0	20	0	0	3	3	3	7	3	1	4	4	4	0	0	0	0	0	0	6	0	0	0	0	0	0	0	0	0	0	0	0
0	0	15	0	0	70	0	0	0	0	0	20	0	0	0	0	0	0	0	0	0	0	4	4	3	5	2	1	5	4	2	40	1	1	1	2	30	3	1	1	1	1	0	0	0	0	0	0	0	0
0	0	0	0	0	39	1	1	1	0	39	3	1	18	3	2	43	19	1	28	1	34	2	2	4	1	3	2	2	2	2	0	0	0	0	0	74	0	0	0	0	51	5	3	3	9	8	0	13	21
50	0	0	0	0	50	0	26	13	0	13	26	0	0	0	0	79	0	23	55	0	88	5	5	4	2	4	4	5	5	4	72	19	52	0	0	0	0	52	0	0	51	52	1	1	2	1	20	1	15
10	0	0	0	0	0	0	10	0	0	0	15	0	0	0	0	0	0	0	0	0	10	3	3	4	4	2	2	2	2	2	10	0	5	0	0	5	0	0	0	0	5	0	1	4	7	18	0	4	5
0	30	50	40	80	52	0	0	31	15	50	0	30	49	64	70	100	52	0	76	81	80	1	1	1	1	2	1	3	5	5	19	10	30	49	20	1	42	6	4	5	36	5	5	20	30	15	0	0	10
16	100	0	1	1	0	63	2	1	1	1	2	1	0	1	0	1	1	3	0	1	2	4	4	4	7	3	3	3	3	3	6	2	1	3	2	2	2	2	2	7	2	2	2	0	0	39	41	0	0
30	0	0	0	0	49	0	25	0	0	24	5	0	0	0	0	79	0	10	0	0	55	6	6	6	7	6	4	2	4	1	50	0	5	4	6	70	4	40	5	5	5	0	1	4	7	3	7	9	1
5	0	0	19	26	15	6	0	33	0	33	4	0	0	25	20	31	6	0	50	0	0	4	4	4	5	5	6	5	6	6	13	17	0	23	15	15	3	17	17	6	4	7	7	6	21	10	53	0	0
10	0	2	0	0	13	1	1	0	0	0	20	0	0	0	0	30	0	25	0	0	0	5	5	4	3	4	3	5	4	4	15	0	0	0	0	58	0	10	0	0	0	0	0	0	14	0	0	10	0
0	5	12	16	0	13	0	0	27	4	0	0	0	0	1	0	4	2	5	13	0	3	3	2	2	1	2	2	3	1	1	0	1	3	2	4	35	17	5	39	7	0	8	2	2	3	8	82	1	3
40	0	0	0	0	0	0	40	0	0	40	20	0	0	0	0	0	0	0	0	0	0	6	6	4	7	4	5	3	6	6	50	0	0	0	0	50	0	50	20	0	0	0	0	0	0	0	55	0	6
0	0	0	0	0	40	0	0	0	0	0	0	0	0	0	0	28	0	0	0	0	0	2	2	2	5	1	3	5	5	5	20	0	0	0	0	0	0	0	0	0	0	0	0	0	0	0	40	0	0
38	3	4	24	21	30	10	39	76	6	8	10	8	9	22	18	32	13	15	38	10	20	5	5	5	6	5	5	5	5	5	65	29	42	59	30	76	96	47	69	40	34	0	0	3	0	0	0	0	0
45	0	0	0	0	67	0	0	0	0	0	10	0	0	0	0	80	0	0	30	0	0	4	4	5	4	3	1	2	3	2	20	0	20	0	0	50	0	0	10	0	0	0	0	0	0	0	10	0	25
0	0	0	0	0	0	0	0	0	0	0	0	0	0	0	0	8	0	0	7	0	0	4	4	4	4	4	4	4	4	4	0	0	0	0	0	0	0	0	0	0	0	0	0	0	0	0	10	0	0
10	0	0	0	0	20	0	20	4	0	30	20	0	0	0	0	3	0	30	20	0	30	5	5	3	2	2	2	2	2	3	15	0	0	0	10	15	0	20	5	0	10	3	0	0	0	0	18	0	5
10	0	0	0	0	0	0	5	0	0	0	0	0	0	0	0	0	0	0	0	0	0	3	3	3	4	3	2	2	3	3	20	0	0	0	0	0	15	0	0	0	0	18	7	11	29	14	0	9	17
10	5	5	5	35	30	0	0	50	0	0	0	0	0	5	20	25	0	0	55	0	0	3	3	5	4	2	2	4	5	5	0	0	0	0	0	10	0	0	25	0	10	0	0	0	0	0	6	0	0
10	0	0	0	0	0	0	0	0	0	0	0	0	10	0	0	0	0	0	0	0	0	4	4	4	5	2	2	2	2	2	10	0	0	0	0	0	0	0	0	0	0	2	2	2	2	2	2	2	2
0	0	10	0	0	0	0	0	0	10	0	0	0	61	11	29	0	0	0	0	0	0	4	4	3	6	3	1	5	5	6	0	0	10	10	11	0	0	0	0	20	0	0	0	31	0	0	90	10	2
2	0	10	0	10	0	2	0	10	0	0	0	0	0	0	0	15	0	0	20	0	10	7	6	5	7	4	3	4	4	4	0	0	20	0	10	10	15	0	10	0	0	6	0	0	0	0	2	0	2
8	9	10	11	10	11	15	13	14	12	13	6	6	6	8	7	5	14	6	6	6	7	4	4	3	5	5	3	4	4	4	8	6	20	13	13	14	17	12	13	15	6	0	0	0	10	0	30	0	0
30	0	0	20	10	0	0	20	0	0	7	0	0	0	0	26	4	28	0	0	0	16	5	5	3	7	4	3	4	5	7	20	0	0	0	0	0	0	10	50	0	30	0	0	10	0	0	0	20	0
15	5	5	51	5	20	15	0	10	10	15	10	5	5	34	10	25	10	5	25	5	15	3	3	3	3	4	4	3	4	4	20	10	35	20	10	5	5	5	0	50	10	0	0	0	0	0	10	0	0
50	0	0	0	0	20	0	25	0	0	0	0	0	0	10	10	0	0	0	25	0	0	6	6	6	7	5	4	6	7	6	100	0	15	0	0	0	0	70	0	0	0	0	0	0	0	0	0	0	0
0	0	0	0	0	71	0	2	0	0	0	0	2	0	0	27	56	1	0	9	0	53	7	7	3	5	4	4	4	4	4	10	2	4	1	3	100	28	10	2	3	3	0	0	1	0	0	1	0	0
0	0	0	0	0	0	0	0	0	0	0	0	0	0	0	0	0	0	0	13	0	0	4	4	5	7	7	7	7	7	7	0	0	0	0	0	0	0	0	0	0	0	16	0	0	0	0	49	0	21
0	0	0	40	0	10	0	0	0	20	0	0	0	0	40	0	0	0	0	20	15	5	5	5	3	6	5	5	2	2	3	0	0	0	0	0	0	0	0	20	0	0	14	6	15	88	14	8	16	25
20	0	5	3	6	15	3	16	0	0	5	2	0	0	2	2	4	1	0	5	2	2	6	6	5	5	4	4	5	4	4	6	2	7	5	2	11	6	2	1	1	0	0	0	0	0	0	7	0	0
20	0	0	0	0	0	0	10	0	0	0	0	0	0	0	0	0	0	0	0	0	0	6	6	2	5	2	2	2	2	2	20	0	0	0	0	0	0	5	0	0	40	0	0	0	0	0	34	0	7
9	0	0	6	9	0	0	6	3	0	0	4	0	20	35	20	0	18	0	0	0	0	3	2	2	2	4	3	2	2	1	25	0	1	0	7	20	7	30	13	0	0	0	0	0	0	0	7	0	0
10	0	0	0	0	0	0	7	0	0	0	5	0	0	0	0	20	0	20	14	0	0	7	7	5	5	2	2	4	4	4	9	0	0	0	0	0	0	5	0	0	0	10	0	0	0	0	0	0	5
10	0	20	0	0	0	23	0	0	0	50	10	0	0	0	0	31	0	0	30	0	30	4	4	4	3	5	2	5	4	4	0	0	0	0	0	60	15	0	0	0	10	0	0	0	0	0	52	0	0
0	0	0	0	0	0	0	0	0	0	0	0	0	0	0	0	0	0	0	5	0	0	4	4	5	4	3	1	5	4	5	0	0	0	0	0	10	0	0	0	0	0	0	0	0	0	0	5	0	0
25	0	10	10	0	5	0	17	0	0	0	5	0	5	0	3	10	0	0	5	0	10	4	5	4	4	2	2	3	4	2	20	0	0	0	5	0	0	24	0	0	9	0	15	33	49	40	11	61	0
6	2	0	0	0	0	3	2	4	0	3	20	0	0	0	0	6	0	16	8	0	12	7	6	3	7	6	2	7	6	4	0	3	0	0	0	3	3	0	7	0	6	0	0	0	0	0	0	0	0
15	0	0	0	0	15	0	2	0	1	0	1	0	0	0	0	5	0	2	3	0	0	4	3	3	3	4	3	3	4	3	10	0	0	0	0	1	1	11	0	0	0	3	3	0	1	20	17	13	1
0	0	0	0	0	0	0	9	0	0	17	0	0	0	0	0	8	0	7	0	0	12	5	5	3	4	4	4	4	4	4	0	0	0	0	0	7	0	3	0	0	0	6	0	25	9	58	94	47	6
0	0	0	0	0	30	0	0	0	0	0	0	0	0	5	0	15	0	0	20	0	5	6	5	4	4	5	4	5	4	6	0	0	0	0	0	15	0	0	0	0	0	10	10	0	0	0	55	0	10
5	0	8	0	0	0	3	0	0	0	0	0	0	0	0	0	3	0	0	15	0	0	1	1	3	4	4	1	1	1	3	0	0	7	6	0	7	0	0	4	0	16	0	0	0	0	0	0	0	0
0	0	15	0	0	0	0	0	0	0	4	0	0	0	0	0	16	0	0	0	0	10	4	3	2	4	3	2	3	3	2	0	0	0	0	0	0	25	0	0	0	0	15	0	0	0	0	11	0	0
5	0	10	0	10	20	0	2	0	0	90	0	0	1	0	5	40	0	0	2	0	55	6	6	4	4	4	4	4	4	4	9	0	0	20	50	0	0	5	20	0	0	7	2	2	2	5	14	2	1
100	0	0	0	0	0	14	100	0	0	47	72	0	76	0	0	0	0	48	0	0	53	3	5	2	4	3	1	5	4	4	54	0	0	0	0	0	0	26	0	0	0	0	0	0	0	0	80	0	0
50	11	64	20	0	0	31	65	0	8	20	0	0	1	0	5	40	0	0	2	0	55	6	6	4	4	4	4	4	4	4	41	10	40	51	42	6	24	91	26	14	6	30	5	8	2	42	59	13	33
10	0	0	5	0	0	0	0	5	10	10	0	0	1	0	5	40	0	0	2	0	55	6	6	4	4	4	4	4	4	4	20	0	0	30	0	0	0	0	4	10	5	0	0	8	4	0	0	0	0
46	0	0	0	0	0	0	0	0	0	0	0	0	0	0	0	10	0	0	0	0	0	5	4	4	3	4	5	4	6	6	5	3	7	0	0	3	0	0	0	0	0	5	0	0	0	0	85	7	0
9	6	0	0	0	17	20	0	0	0	5	0	0	0	8	16	26	0	0	37	0	18	4	3	3	6	4	2	4	2	2	1	0	1	2	2	20	2	1	0	1	1	0	1	20	20	0	0	20	0
39	0	0	0	0	20	0	25	0	0	0	0	0	0	0	0	0	0	0	16	0	17	3	4	3	4	2	2	5	3	3	66	0	0	0	0	0	0	64	0	0	0	0	0	0	0	0	70	0	0
20	29	19	29	41	61	10	33	38	0	16	18	18	0	12	21	61	18	34	30	0	62	4	4	3	3	4	4	4	4	5	28	33	27	27	37	26	26	33	33	31	39	14	23	16	24	34	33	22	29
12	11	21	21	4	20	4	0	18	9	26	0	9	18	12	21	60	31	0	14	0	36	4	4	3	3	2	2	4	3	4	22	12	19	16	10	26	21	12	14	15	14	0	0	10	12	16	40	11	0
71	84	98	100	93	11	99	83	72	70	64	79	92	94	93	97	27	82	41	92	75	18	4	3	2	2	1	1	3	5	4	84	73	66	84	73	81	79	75	23	99	7	29	66	68	99	94	15	89	35
0	41	40	0	0	0	50	25	0	0	0	0	0	0	0	0	0	0	0	0	0	0	3	3	3	1	1	1	1	1	1	0	0	0	0	0	0	0	0	0	0	0	0	0	0	0	0	0	0	0
0	0	0	0	0	12	0	0	0	0	8	8	0	0	0	0	30	0	0	0	0	9	1	1	3	6	3	3	2	2	2	0	0	0	0	0	16	0	0	0	0	14	3	0	0	0	0	0	0	0
75	0	0	30	10	50	50	75	0	0	50	0	34	0	57	70	0	63	0	0	0	47	2	2	4	2	3	3	6	6	5	50	0	0	0	0	50	27	24	0	0	0	0	31	0	0	50	0	63	0
0	10	12	0	0	40	0	40	0	20	32	0	0	20	0	0	60	30	0	0	0	17	2	3	4	1	4	3	4	4	5	0	0	10	0	10	25	0	30	0	0	20	0	0	10	0	0	50	11	0
80	30	60	40	50	50	30	70	15	20	70	70	15	25	30	10	70	20	70	30	25	70	4	4	4	3	4	4	4	4	4	80	30	75	35	50	50	40	80	30	30	70	80	15	30	25	20	50	20	80
0	0	4	5	0	0	0	0	3	10	50	8	0	0	38	15	51	0	6	3	0	20	1	1	3	1	4	2	4	3	3	9	10	6	10	7	29	3	0	0	8	16	5	7	6	30	16	39	11	17
100	0	0	0	0	50	0	100	0	0	50	75	0	0	0	0	100	50	50	0	0	0	4	4	4	1	4	1	3	3	3	50	0	0	0	0	50	50	0	0	0	0	0	0	0	0	0	70	40	0
50	19	50	22	0	0	36	48	50	0	0	50	0	0	0	0	46	0	9	0	12	15	4	4	4	4	4	4	4	4	4	50	50	50	28	30	50	13	37	50	1	50	27	22	21	19	20	15	23	19
22	5	4	7	0	5	0	16	1	11	19	11	0	0	15	15	10	2	0	15	0	6	3	3	4	3	4	4	3	2	2	19	0	17	17	23	50	0	19	0	13	24	13	0	18	17	17	50	1	1
4	19	23	33	26	43	27	0	13	18	36	22	6	24	16	11	12	13	1	7	12	18	4	5	3	3	2	2	4	3	3	18	23	31	21	33	38	24	23	31	26	34	27	23	15	12	20	14	19	16
21	29	0	0	10	61	0	0	14	0	48	53	1	0	0	0	63	0	36	49	0	68	4	4	4	5	4	2	4	2	4	36	19	0	0	36	0	32	29	8	0	35	24	0	19	0	11	60	0	11
	0	0	0		0	0		0	0		30	29	29	27	27	0	0	0		0	0	4	4	4	2	4	4	4	4	4												25
20	0	12	0	1	13	4	58	0	15	9	29	0	16	2	8	0	0	0	30	0	0	4	5	5	2	4	4	4	4	4	27	0	0	0	0	0	0	9	0	0	0	16	0	0	0	0	0	0	0
9	0	0	0	0	0	5	10	0	0	0	0	0	0	0	0	0	0	0	0	0	0	4	3	3	3	3	3	3	3	3	0	0	0	0	0	0	0	0	0	0	0	0	0	23	0	31	0	77	0
19	10	3	68	9	84	62	10	6	5	75	9	0	0	61	67	87	68	0	0	0	67	4	4	2	2	3	3	3	7	7	32	0	0	0	0	33	0	29	71	0	69	0	13	5	10	12	91	9	0
11	0	20	50	50	100	0	0	100	11	100	20	10	30	72	75	0	0	0	100	2	35	3	3	5	1	5	1		3	3	20	0	0	21	0	50	0	10	20	10	10	21	0	10	10	0	50	0	0
62	29	27	30	32	61	59	58	32	37	59	59	32	16	34	40	55	38	47	30	29	55	5	5	5	3	3	4	3	3	3	62	49	60	50	41	61	55	60	49	95	62	61	34	33	39	46	65	56	59
60	78	77	78	50	64	75	50	35	66	17	18	24	65	73	73	75	81	60	65	31	28	1	2	3	4	3	3	2	2	2	20	57	22	21	40	58	69	28	67	31	69	24	76	67	64	62	33	25	27
52	32	70	23	32	0	64		1	1	0	3	0	0	0		75	67	0	100	3	62	3	3	4	4	2	2	6	6	6	67	50	59	47	61	24	69	50	72	0	63	8	13	0	0	0	71	0	3
50	40	40	30	40	55	55	60	40	52	55	50	50	50	92	33	37	71	100	36	36	59	5	5	3	4	2	2	4	4	4	50	40	50	50	41	50	50	59	50	50	50	31	28	28	41	40	49	49	30
0	2	25	75	14	100	0	20	3	24	100	43	0	0	14	22	100	21	0	33	0	100	5	6	3	5	2	5	3	3	3	74	25	63	71	65	100	30	68	66	24	99	40	0	50	67	66	99	24	35
65	70	37	75	73	40	72	42	67	44	67	23	24	13	59	67	61	89	22	60	50	25	4	4	3	4	5	3	6	5	5	27	72	76	78	36	100	99	100	91	30	3	13	2	1	1	73	0	92	2
10	10	10	10	10	10	0	20	0	0	41	0	0	20	16	19	0	19	0	0	0	36	2	2	2	2	2	2	2	2	2	9	0	0	0	0	2	0	0	7	0	0	0	0	0	0	0	0	71	62
21	25	27	11	33	50	68	50	67	85	15	30	43	53	58	38	85	76	31	68	40	69	4	4	3	2	1	1	1	1	1	21	34	35	64	35	36	19	28	27	22	17	18	19	24	6	10	11	17	19
16	0	10	5	0	0	10	5	0	62	20	12	0	10	5	0	0	11	7	0	0	24	4	5	4	5	4	4	3	4	5	55	20	30	56	26	75	64	15	14	8	53	17	4	5	21	5	73	16	15
70	0	30	37	34	45	23	50	70	25	84	64	0	60	27	26	70	20	0	60	10	62	4	7	6	4	5	2	3	3	3	74	16	61	22	0	60	7	56	99	17	83	15	0	32	29	0	74	0	80
75	59	70	68	66	71	37	78	61	62	50	66	68	60	53	47	68	66	67	41	35	26	5	5	5	4	4	4	5	4	4	64	51	51	64	48	63	61	62	45	41	37	56	50	50	50		61	66	70
15	10	20	20	0	70		0	70	50	30	0	60	59	60	0	50	60	0	90	60	40	3	3	4	4	3	4	4	3	3	20	0	30	20	30	60	15	0	0	0	25	0	0	20	60	0	35	50	0
15	20	50	65	60	18	70	60	65	70	30	0	60	60	21	20	60	11	0	80	65	0	4	5	5	3	2	4	3	5	5	13	62	71	67	30	29	100	50	59	35	0	0	29	60	60	26	11	59	2
0	0	0	50	22	20	20	0	0	0	20	0	0	0	0	0	20	53	0	7	0	49	3	3	5	2	7	1	7	7	3	5	0	0	27	27	27	32	0	0	0	50	0	0	0	0	0	70	0	0
34	0	4	0	0	11	0	5	0	0	0	0	0	1	0	0	0	0	0	0	0	0	3	4	2	4	6	5	5	5	3	14	0	0	0	0	5	0	9	0	0	0	0	0	0	0	0	2	0	0
0	0	39	3	87	11	11	15	2	1	3	50	0	0	0	0	23	0	66	26	0	0	3	3	5	4	5	4	4	4	4	17	2	14	13	11	0	0	21	1	2	2	25	0	0	0	0	25	0	50
73	0	0	29	0	25	81	59	0	0	62	50	0	0	85	58	0	0	100	50	0	95	5	5	4	5	4	4	5	4	4	75	0	0	0	0	0	30	73	20	0	14	18	0	0	0	0	0	0	19
10	0	0	0	0	30	0	0	0	0	0	0	0	0	0	0	50	0	0	20	0	0	3	2	4	5	2	4	5	3	4	0	0	30	0	0	0	0	0	0	0	0	0	0	30	0	0	0	0	0
50	31	0	0	20	0	50	50	1	0	50	0	0	50	0	60	0	0	0	70	0	0	7	7	6	6	5	4		7	5	17	61	0	0	0	0	67	36	0	0	0	0	8	0	0	12	0	8	10
50	19	27	19	15	50	18	16	3	6	39	50	16	15	11	8	52	81	14	5	11	24	4	4	2	4	3	3	3	3	3	50	21	19	29	15	38	23	53	29	16	30	50	28	20	23	22	59	22	26
[truncated: 12 more columns]

## Sheet: itq,mtq,hp
harm_perc_pre_A	itq_motiv_pre_A	itq_pre_A	itq_post_A	itq_motiv_post_A	harm_perc_post_A	harm_perc_pre	itq_motiv_pre	itq_pre	itq_post	itq_motiv_post	harm_perc_post_B
4	1	1	1	1	4	3	1	1	4	1	5
6	1	1	1	1	6	6	1	1	1	1	6
2	1	1	1	1	3	5	1	1	1	1	3
6	2	4	4	2	9	9	2	4	4	3	10
10	3	4	3	3	0	10	3	2	2	3	10
1	2	4	3	2	8	9	3	3	3	3	10
10	1	4	4	2	10	5	1	4	4	1	10
2	3	2	3	2	5	3	2	2	3	3	3
5	2	4	4	2	5	5	2	4	4	2	5
7	2	2	3	2		9	2	2	2	2	10
10	2	4	4	3	10	10	2	4	4	2	10
5	1	1	1	1	1	5	1	1	1	2	4
3	1	1	1	1	5	7	3	2	2	3	7
5	2	1	1	2	5	7	2	1	1	1	5
3	2	4	4	2	5	8	2	4	4	2	8
	1	4	4	1	8	7	1	4	4	1	7
10	3	4	4	3	10	10	3	3	3	3	10
5	1	1	1	1	5	0	1	1	1	1	0
7	1	1	1	2	10	7	2	4	2	2	8
0	1	4	4	1		5	1	4	4	2	10
2	1	1	1	1	2	3	1	1	1	1	4
10	2	4	4	3	10	9	3	2	2	3	9
10	2	4	4	2	10	10	2	4	4	2	10
8	2	4	4	2	8	5	2	4	4	3	8
5	1	1	1	1	7	8	1	4	4	1
10	3	3	2	3	9	9	3	2	2	3	9
5	2	1	1	2		0	3	2	2	3
7	1	1	1	1	3	5	3	1	1	2	3
5	1	4	4	1	5	2	1	4	4	1	2
6	1	4	4	1	7	4	1	4	4	2	4
7	2	4	4	2	10	6	1	4	1	2	6
7	1	4	4	2	10	6	2	4	4	2	7
3	3	2	2	3	7	6	2	4	4	2
2	3	4	4	3	1	0	1	4	4	3	0
7	2	4	4	3	8	8	2	4	4	3	9
3	2	4	4	2	3	7	2	4	4	2	4
3	1	1	1	1	5	3	1	1	1	1	5
3	1	1	4	2	10	10	3	3	3	3	10

## Sheet: demog
wp_sex	race___1	edu_lvl	curr_empl	wp_mth_avg
1	7	3	6	2
2	1	5	6	4
1	1	4	6	5
1	1	4	4	10
2	1	4	6	2
1	1	4	6	4
1	1	6	1	5
1	1	6	6	5
1	1	5	1	8
1	1	4	6	1
2	1	5	2	2
1	1	7	6	5
1	7	4	6	5
1	1	4	6	2
2	1	4	6	6
1	4	4	1	2
1	1	4	6	3
1	1	4	1	1
2	2	7	6	5
1	1	4	6	15
1	1	4	6	33
2	2	4	6	5
1	1	4	1	1
2	2	4	6	5
2	7	4	1	2
1	1	4	6	4
2		4	6	4
1	1	4	6	3
2	1	4	6	5
2	1	4	1	3
1	1	4	6	1
1	1	4	6	4
2	1	6	1	4
1	1	4	1	4
1	1	6	1	4
1	1	4	6	4
1	7	7	6	2
1	1	5	1	8
1	1	5	6	3
1	2	4	6	6
1	1	5	6	12
1	2	5	1	9
1	7	4	6	18
1	1	3	1	10
2	7	4	6	6
2	1	6	1	4
2	2	6	6	6
1	1	3	2	5
2	2	4	6	3
1	2	6	6	3
1	2	6	6	5
1	2	7	6	3
2	1	4	6	3
1	1	4	6	3
2	1	4	6	1
2	7	4	6	20
1	1	4	6	2
2	4	6	6	25
1	1	4	6	1
2	1	6	6	4
2	1	5	1	12
2	1	6	3	5
1	1	7	1	1
2	1	4	3	2
2	0	4	6	2
1	0	6	6	2
1	1	4	6	4
2	0	6	6	5
2	1	4	6	6
2	1	5	6	3
1	1	7	6	5
2	1	6	1	1
2	1	5	1	2
2	0	4	1	0
2	0	7	6	2
1	1	7	6	8
2	0	6	3	2
2	1	4	1	3
2	0	4	6	3
2	0	5	6	4
2	1	5	1	5
1	1	4	6	7
2	0	4	6	5
1	1	3	6	3
1	0	3	1	3
1	0	6	1	2
1	0	6	6	1
1	1	3	2	5
1	1	3	6	6
2	0	4	1	11
1	0	4	1	2
2	1	6	6	5
1	0	7	6	0
1	1	3	6	1
2	0	6	1	2
1	1	5	1	1
2	1	4	6	2
2	0	6	1	1
1	1	5	6	1
